# Supplementary material for: Investigation of Arabidopsis root skototropism with different distance settings
Source: Plant Signal Behav. 2024 May 5;19(1):2348917. doi: 10.1080/15592324.2024.2348917 (PMC11073417; doi:10.1080/15592324.2024.2348917)
Supplement: Supplemental Material [file KPSB_A_2348917_SM7396.xlsx]

## Sheet: Raw data
						Figure 2A — Col-0 seedlings_Black box																								Figure 2B — atglr3.7 ko seedlings_Black box
							0 mm	Totally 162		10 mm	Totally 149		20 mm	Totally 142						Black box											0 mm	Totally 67		10 mm	Totally 53		20 mm	Totally 53						Black box
						>45°	0.0123457	2		0.0134228	2		0.00704225	1						0 mm	10 mm	20 mm								>45°	0	0		0	0		0	0						0 mm	10 mm	20 mm
						30° to 45°	0.154321	25		0.120805	18		0.0704225	10				Col-0	Positive Skototropism	0.9074	0.8389	0.7464								30° to 45°	0.104478	7		0.0943396	5		0.0188679	1				atglr3.7ko	Positive Skototropism	0.9254	0.8113	0.7736
						20° to 30°	0.308642	50		0.194631	29		0.126761	18					Group zero	0.0679	0.1343	0.1268								20° to 30°	0.119403	8		0.169811	9		0.132075	7					Group zero	0.0447	0.0189	0.0377
						10° to 20°	0.296296	48		0.33557	50		0.34507	49					Negative Skototropism	0.0247	0.0268	0.1268								10° to 20°	0.402985	27		0.245283	13		0.339623	18					Negative Skototropism	0.0299	0.1698	0.1887
						0° to 10°	0.135802	22		0.174497	26		0.197183	28																0° to 10°	0.298507	20		0.301887	16		0.283019	15
						0° to -10°	0.0123457	2		0.0134228	2		0.0422535	6																0° to -10°	0.0298507	2		0.0943396	5		0.169811	9
						-10° to -20°	0.0123457	2		0.00671141	1		0.056338	8																-10° to -20°	0	0		0.0377358	2		0.0188679	1
						-20° to -30°	0	0		0	0		0.0140845	2																-20° to -30°	0	0		0.0377358	2		0	0
						-30° to -45°	0	0		0.00671141	1		0.00704225	1																-30° to -45°	0	0		0	0		0	0
						<-45°	0	0		0	0		0.00704225	1																<-45°	0	0		0	0		0	0
						Group zero	0.0679012	11		0.134228	20		0.126761	18																Group zero	0.0447	3		0.0188679	1		0.0377358	2
						Figure 3A — Col-0 seedlings_Small round dishes darkened with black covers																								Figure 3B — atglr3.7 ko seedlings_Small round dishes darkened with black covers
							0 mm	Totally 65		10 mm	Totally 45		20 mm	Totally 44						Small round dishes with black covers											0 mm	Totally 69		10 mm	Totally 55		20 mm	Totally 56						Small round dishes with black covers
						>45°	0	0		0	0		0	0						0 mm	10 mm	20 mm								>45°	0.0289855	2		0	0		0	0						0 mm	10 mm	20 mm
						30° to 45°	0.107692	7		0.0666667	3		0.0454545	2				Col-0	Positive Skototropism	0.8154	0.8	0.7273								30° to 45°	0.0724638	5		0.0909091	5		0.0535714	3				atglr3.7ko	Positive Skototropism	0.913	0.8	0.8214
						20° to 30°	0.107692	7		0.0666667	3		0.0227273	1					Group zero	0.0615	0.0222	0.0227								20° to 30°	0.130435	9		0.145455	8		0.125	7					Group zero	0.0145	0.0545	0.0715
						10° to 20°	0.230769	15		0.2	9		0.204545	9					Negative Skototropism	0.1231	0.1778	0.25								10° to 20°	0.391304	27		0.309091	17		0.178571	10					Negative Skototropism	0.0725	0.1455	0.1071
						0° to 10°	0.369231	24		0.466667	21		0.454545	20																0° to 10°	0.289855	20		0.254545	14		0.464286	26
						0° to -10°	0.0923077	6		0.0888889	4		0.159091	7																0° to -10°	0.057971	4		0.109091	6		0.0357143	2
						-10° to -20°	0.0153846	1		0.0444444	2		0.0454545	2																-10° to -20°	0.0144928	1		0.0181818	1		0.0357143	2
						-20° to -30°	0.0153846	1		0.0222222	1		0.0227273	1																-20° to -30°	0	0		0	0		0.0178571	1
						-30° to -45°	0	0		0.0222222	1		0.0227273	1																-30° to -45°	0	0		0.0181818	1		0	0
						<-45°	0	0		0	0		0	0																<-45°	0	0		0	0		0.0178571	1
						Group zero	0.0615385	4		0.0222222	1		0.0227273	1																Group zero	0.0144928	1		0.0545455	3		0.0714286	4
Figure 4A — Col-0 seedlings_Large round dishes darkened with black covers																											Figure 4B — atglr3.7 ko seedlings_Large round dishes darkened with black covers
	0 mm	Totally 81		10 mm	Totally 83		20 mm	Totally 86		30 mm	Totally 69		40 mm	Totally 66						Large round dishes with black covers								0 mm	Totally 92	10 mm	Totally 86	20 mm	Totally 83	30 mm	Totally 63		40 mm	Totally 63						Large round dishes with black covers
>45°	0	0		0	0		0	0		0	0		0	0						0 mm	10 mm	20 mm	30 mm	40 mm			>45°	0	0	0	0	0	0	0	0		0	0						0 mm	10 mm	20 mm	30 mm	40 mm
30° to 45°	0	0		0	0		0.0116279	1		0	0		0	0				Col-0	Positive Skototropism	0.8642	0.8193	0.7209	0.7391	0.6667			30° to 45°	0.0217391	2	0.0116279	1	0	0	0	0		0	0				atglr3.7ko	Positive Skototropism	0.837	0.7791	0.6747	0.7143	0.5873
20° to 30°	0.0493827	4		0.060241	5		0.0348837	3		0.057971	4		0.030303	2					Group zero	0.0617	0.0361	0.0698	0.029	0.0909			20° to 30°	0.0652174	6	0.0581395	5	0.0240964	2	0.015873	1		0.0793651	5					Group zero	0.0326	0.0581	0.0843	0.0317	0.0476
10° to 20°	0.296296	24		0.228916	19		0.22093	19		0.173913	12		0.272727	18					Negative Skototropism	0.0741	0.1446	0.2093	0.2319	0.2424			10° to 20°	0.358696	33	0.302326	26	0.192771	16	0.238095	15		0.238095	15					Negative Skototropism	0.1304	0.1628	0.241	0.254	0.3651
0° to 10°	0.518519	42		0.53012	44		0.453488	39		0.507246	35		0.363636	24													0° to 10°	0.391304	36	0.406977	35	0.457831	38	0.460317	29		0.269841	17
0° to -10°	0.0493827	4		0.13253	11		0.186047	16		0.217391	15		0.212121	14													0° to -10°	0.0652174	6	0.127907	11	0.204819	17	0.222222	14		0.269841	17
-10° to -20°	0.0246914	2		0	0		0.0232558	2		0.0144928	1		0.030303	2													-10° to -20°	0.0652174	6	0.0348837	3	0.0240964	2	0.031746	2		0.0793651	5
-20° to -30°	0	0		0.0120482	1		0	0		0	0		0	0													-20° to -30°	0	0	0	0	0	0	0	0		0.015873	1
-30° to -45°	0	0		0	0		0	0		0	0		0	0													-30° to -45°	0	0	0	0	0.0120482	1	0	0		0	0
<-45°	0	0		0	0		0	0		0	0		0	0													<-45°	0	0	0	0	0	0	0	0		0	0
Group zero	0.0617284	5		0.0361446	3		0.0697674	6		0.0289855	2		0.0909091	6													Group zero	0.0326087	3	0.0581395	5	0.0843373	7	0.031746	2		0.047619	3
Figure 5A — Col-0 seedlings_Square dishes darkened with black covers																											Figure 5B — atglr3.7 ko seedlings_Square dishes darkened with black covers
	0 mm	Totally 164		10 mm	Totally 156		20 mm	Totally 163		30 mm	Totally 93		40 mm	Totally 92						Square dishes with black covers								0 mm	Totally 164	10 mm	Totally 166	20 mm	Totally 167	30 mm	Totally 91		40 mm	Totally 89						Square dishes with black covers
>45°	0	0		0.00641026	1		0.00613497	1		0	0		0	0						0 mm	10 mm	20 mm	30 mm	40 mm			>45°	0	0	0	0	0	0	0	0		0	0						0 mm	10 mm	20 mm	30 mm	40 mm
30° to 45°	0.0243902	4		0.025641	4		0.0122699	2		0	0		0	0				Col-0	Positive Skototropism	0.7927	0.6667	0.6196	0.4839	0.5435			30° to 45°	0.0182927	3	0.0060241	1	0.00598802	1	0	0		0	0				atglr3.7ko	Positive Skototropism	0.811	0.6867	0.5629	0.4835	0.427
20° to 30°	0.0609756	10		0.0641026	10		0.0490798	8		0.0215054	2		0.0217391	2					Group zero	0.0549	0.0577	0.0798	0.1505	0.1195			20° to 30°	0.0792683	13	0.0542169	9	0.0419162	7	0.043956	4		0.011236	1					Group zero	0.0427	0.0723	0.0778	0.0769	0.1573
10° to 20°	0.353659	58		0.185897	29		0.165644	27		0.107527	10		0.0869565	8					Negative Skototropism	0.1524	0.2756	0.3006	0.3656	0.337			10° to 20°	0.426829	70	0.271084	45	0.221557	37	0.186813	17		0.123596	11					Negative Skototropism	0.1463	0.241	0.3593	0.4396	0.4157
0° to 10°	0.353659	58		0.384615	60		0.386503	63		0.354839	33		0.434783	40													0° to 10°	0.286585	47	0.355422	59	0.293413	49	0.252747	23		0.292135	26
0° to -10°	0.115854	19		0.224359	35		0.171779	28		0.333333	31		0.271739	25													0° to -10°	0.103659	17	0.168675	28	0.227545	38	0.285714	26		0.235955	21
-10° to -20°	0.0365854	6		0.0384615	6		0.0797546	13		0.0322581	3		0.0652174	6													-10° to -20°	0.0365854	6	0.0481928	8	0.107784	18	0.131868	12		0.157303	14
-20° to -30°	0	0		0.00641026	1		0.0368098	6		0	0		0	0													-20° to -30°	0.00609756	1	0.0120482	2	0.011976	2	0.021978	2		0.011236	1
-30° to -45°	0	0		0.00641026	1		0.0122699	2		0	0		0	0													-30° to -45°	0	0	0.0060241	1	0.00598802	1	0	0		0.011236	1
<-45°	0	0		0	0		0	0		0	0		0	0													<-45°	0	0	0.0060241	1	0.00598802	1	0	0		0	0
Group zero	0.054878	9		0.0576923	9		0.0797546	13		0.150538	14		0.1195	11													Group zero	0.0426829	7	0.0722892	12	0.0778443	13	0.0769231	7		0.157303	14
